# Supplementary material for: Trends in Outcomes of Major Intracerebral Haemorrhage in a National Cohort of Very Preterm Born Infants in Switzerland
Source: Children (Basel). 2023 Aug 19;10(8):1412. doi: 10.3390/children10081412 (PMC10453192; doi:10.3390/children10081412)
Supplement: Supplementary file 1 [file children-10-01412-s001.zip]

Archive with 2 entries (2 files):
- Thwaites et al. Table S1.pdf
- Thwaites et al. Table S2.pdf
